# Supplementary material for: Discovery of novel PRMT1 inhibitors: a combined approach using AI classification model and traditional virtual screening
Source: Front Chem. 2025 Jan 20;13:1548812. doi: 10.3389/fchem.2025.1548812 (PMC11788407; doi:10.3389/fchem.2025.1548812)
Supplement: Supplementary file 2 [file Supplementaryfile2.zip]

Archive with 1 entries (1 files):
- Classification_Model.pt
